# Supplementary material for: Physiological Characterization of Young ‘Hass’ Avocado Plant Leaves Following Exposure to High Temperatures and Low Light Intensity
Source: Plants (Basel). 2021 Jul 29;10(8):1562. doi: 10.3390/plants10081562 (PMC8400502; doi:10.3390/plants10081562)
Supplement: Supplementary file 1 [file plants-10-01562-s001.zip]

Archive with 1 entries (1 files):
- plants-1319859-supplementary.pdf
